# Supplementary material for: Bilayered skin equivalent mimicking psoriasis as predictive tool for preclinical treatment studies
Source: Commun Biol. 2024 Nov 18;7:1529. doi: 10.1038/s42003-024-07226-x (PMC11574237; doi:10.1038/s42003-024-07226-x)
Supplement: Supplementary file 3 — Supplementary Data 1 [file 42003_2024_7226_MOESM3_ESM.xlsx]

## Sheet: Figure 2c
	SUPPLEMENTARY data
	Bilayered skin equivalent mimicking psoriasis as predictive tool for preclinical treatment studies
	Figure 2c: cytokine secretion (ELISA)
	IL-6				IL-8
fold secretion to PHYS control	PHYS	PSO12 d	PSO6 d		PHYS	PSO12 d	PSO6 d
	0.83145	8.03084	1.24315		1.09369	7.9255	1.74716
	0.85716	5.92529	1.23105		1.12901	6.90062	1.64874
	0.82567	5.60263	1.39932		0.47402	10.0605	1.34542
	0.86093	4.86256	1.32059		0.44936	8.21681	1.19921
	0.98544	3.28818	1.24454		1.27701	8.86396	0.80712
	0.96116	3.71739	1.23342		1.20672	7.27626	0.81974
	1.31805	3.94207	0.74721		1.10615		0.56727
	1.36013		0.7217		1.26405		0.60724

## Sheet: Figure 3
	SUPPLEMENTARY data
	Bilayered skin equivalent mimicking psoriasis as predictive tool for preclinical treatment studies
	Figure 3: mRNA expression
	IL1B				IL6				IL23A				CXCL1				CXCL8				COX2
relative expression to PHYS control	PHYS	PSO12 d	PSO6 d		PHYS	PSO12 d	PSO6 d		PHYS	PSO12 d	PSO6 d		PHYS	PSO12 d	PSO6 d		PHYS	PSO12 d	PSO6 d		PHYS	PSO12 d	PSO6 d
	0.95191	4.43675	1.95282		1.19094	4.16046	0.95082		1.05924	8.90939	1.16955		0.75653	5.65681	2.33853		0.81091	14.6068	1.64953		1.09089	3.32289	1.30392
	0.89804	3.26767	1.85577		0.75819	3.48324	0.67142		1.19658	7.78623	1.5021		0.84693	4.90509	2.35246		0.71878	10.984	2.03154		1.01863	2.87929	1.71515
	0.97404	6.50312	0.5383		1.02672	1.85566	0.57872		1.27419	1.95601	1.1999		1.23066	5.26002	1.30358		1.32918	4.11222	0.85142		0.95239	3.25596	1.40718
	1.15163	6.04639	0.52285		1.03435	1.93993	0.50279		0.59377	2.1675	1.02865		1.21612	4.53401	1.09727		1.23775	4.92763	0.89448		0.90609	2.63442	1.22694
	DEFB4A				S100A7				PI3				LCN2
relative expression to PHYS control	PHYS	PSO12 d	PSO6 d		PHYS	PSO12 d	PSO6 d		PHYS	PSO12 d	PSO6 d		PHYS	PSO12 d	PSO6 d
	1.08237	11.6445	0.53653		1.05767	2.37018	1.03173		1.0152	1.81167	1.07748		1.08109	9.15208	1.17821
	0.99215	14.5234	0.60524		0.97695	2.60018	1.22536		0.77718	1.57552	0.93136		1.03383	8.09337	1.22521			relative expression to PHYS control
	0.85182	14.1237	0.39607		0.99245	1.55916	0.73022		1.39703	2.04653	1.22735		0.84942	7.82575	0.69748
	1.04829	14.1237	0.38819		0.93509	1.40256	0.83352		0.86998	1.79061	0.89503		1.01007	7.15643	0.73346
	FLG				KRT10				CLDN1				TJP1				DSG1
relative expression to PHYS control	PHYS	PSO12 d	PSO6 d		PHYS	PSO12 d	PSO6 d		PHYS	PSO12 d	PSO6 d		PHYS	PSO12 d	PSO6 d		PHYS	PSO12 d	PSO6 d
	0.56354	0.04346	0.16509		0.82642	0.01809	0.37694		0.92211	0.79093	1.06124		0.96605	0.79649	1.40975		1.05635	0.18297	0.61982
	0.72886	0.03746	0.16795		0.87576	0.01498	0.276		0.95706	0.60581	1.29417		0.95956	0.65522	1.29161		0.702	0.16062	0.56045
	1.59032	0.02074	0.98229		1.09809	0.05987	0.75634		1.21342	0.81206	0.82439		1.13659	0.46282	1.06694		1.1271	0.28432	0.82684
	1.468	0.01747	0.98792		1.2066	0.06074	0.86802		0.89548	0.70413	0.79922		0.91015	0.66575	1.011		1.1473	0.28601	0.87211

## Sheet: Figure 4c
	SUPPLEMENTARY data
	Bilayered skin equivalent mimicking psoriasis as predictive tool for preclinical treatment studies
	Figure 4c: LDH release
	PHYS				PSO
fold LDH release to PBC control	PBS	CS	DXM		PBS	CS	DXM
	1.06498	0.76341	0.9224		0.95696	1.11055	0.98903
	1.01956	0.74953	0.9224		1.00253	1.15274	0.99409
	0.97287	0.78107	1.03218		1.02278	1.10042	1.13586
	0.94259	0.81009	0.97287		1.01772	1.08017	1.11392
	0.93268	0.79146	0.88144		0.91037	1.02179	1.01497
	1.06864	0.83284	0.91034		0.95206	1.09456	1.00436
	0.99704	1.01675	0.82233		1.07031	1.03165	0.94751
	1.00164	0.94187	0.88342		1.06727	1.03847	0.99981
	0.90523	0.90401	0.98581		1.04308	1.22464	1.01388
	0.99069	0.96322	0.98703		0.95336	1.12852	0.99964
	1.04197	0.84908	0.91256		0.99395	1.06159	0.9377
	1.06211	0.95895	0.95773		1.00961	1.12567	0.99252

## Sheet: Figure 5a
	SUPPLEMENTARY data
	Bilayered skin equivalent mimicking psoriasis as predictive tool for preclinical treatment studies
	Figure 5a: cytokine secretion (ELISA)
	PHYS				PSO
fold IL-6 secretion to PBS control	PBS	CS	DXM		PBS	CS	DXM
	0.88049	0.35016	0.18228		1.04926	1.52026	0.55192
	1.22592	0.32523	0.17989		1.00767	1.49198	0.58575
	0.94255	0.27158	0.28194		0.99128	1.00487	0.72694
	0.95104	0.23746	0.28882		0.95179	0.9606	0.72196
	0.92908	0.09327	0.17486		0.71262	1.09276	0.82106
	0.98595	0.10064	0.17662		0.75104	1.10065	0.80137
	0.96384	0.24702	0.12173		1.68501	0.95795	0.52423
	0.96104	0.24718	0.12669		1.65535	0.94948	0.5356
	1.10583	0.50621	1.1078		0.93951	1.18462	0.75045
	1.30937	0.58901	1.03935		0.9801	1.23167	0.71182
	0.87315	0.14702	0.23907		0.61675	1.22192	0.4949
	0.87173	0.14888	0.25281		0.65962	1.2711	0.54959
	PHYS				PSO
fold IL-8 secretion to PBS control	PBS	CS	DXM		PBS	CS	DXM
	1.39723	0.0818	0.42448		1.2077	0.40009	0.45392
	1.34088	0.07396	0.44379		1.24242	0.40706	0.46637
	0.62756	0.03435	0.47155		0.78235	0.27462	0.69966
	0.63433	0.03343	0.46207		0.76753	0.28125	0.69016
	0.83183	0.02378	0.34327		0.56394	0.47636	0.76308
	0.85046	0.01849	0.33781		0.55925	0.46821	0.79114
	0.98527	0.38939	0.22484		1.45856	0.438	0.55232
	0.95	0.40236	0.25583		1.40898	0.4367	0.59233
	1.05147	0.18049	2.19244		0.97545	0.80052	0.72647
	1.01235	0.15882	2.17354		0.92155	0.79958	0.73652
	1.19149	0.0532	0.63014		1.10561	0.70017	0.64859
	1.12712	0.05347	0.6491		1.00668	0.65893	0.69558

## Sheet: Figure 5b
	SUPPLEMENTARY data
	Bilayered skin equivalent mimicking psoriasis as predictive tool for preclinical treatment studies
	Figure 5b: mRNA expression
log2 FC expression to PBS control	PHYS	IL1B				IL6				CXCL8				IL23A				COX2				DEFB4A
		PBS	CS	DXM		PBS	CS	DXM		PBS	CS	DXM		PBS	CS	DXM		PBS	CS	DXM		PBS	CS	DXM
		-0.0119795	-4.20332	-1.49926		-0.0227461	-2.01671	-1.97469		0.0560114	-4.22834	-1.49283		-0.164713	-2.54388	-0.273479		0.0561904	-2.50706	-1.9344		-0.0936526	-1.87	0.432951
		-0.00147367	-3.9827	-1.54129		0.00929302	-2.2303	-2.00672		-0.0694645	-4.30556	-2.95028		0.15126	-1.60554	-0.637327		-0.0696436	-2.3992	-2.11417		0.0801995	-2.17907	0.336366
		-0.29671	-4.09795	-1.05483		0.310225	0.120849	-0.0925469		0.111354	-4.58394	-0.932697		0.84992	-0.772383	1.13838		-0.230667	-0.716375	-0.342562		-0.117942	-1.55265	-0.110157
		0.24959	-3.06839	-1.43304		-0.245121	0.163568	-0.00710915		0.343002	-4.89281	-0.614181		-0.375672	-1.4522	0.0851413		-0.00596328	-0.338873	0.169763		-0.108283	-1.31119	-0.119816
		0.272846	0.138047	-1.73788		0.0130892	-0.225481	-0.074312		-0.338337	-3.42769	-0.464706		-0.266241	-1.13565	-0.444973		-0.0186596	-1.35401	-0.325917		-0.0560518	0.174819	-1.05211
		-0.28396	-0.670898	-1.53827		-0.136427	-0.866264	-0.117031		-0.174253	-3.17674	-0.561226		-0.266241	-0.12071	0.541245		0.197056	-0.868651	-0.289965		0.224043	0.126527	-1.3322
		-0.41156	-1.65802	-2.11835		-0.132688	-0.375814	1.0013		0.10068	-1.88758	0.911907		-0.162149	-0.783854	-0.0788292		0.338521	-0.33023	0.265493		-0.490941	-3.34984	0.620518
		0.0717057	-2.40393	-2.44403		-0.0579295	-0.461252	0.905178		0.110332	-2.33157	1.02773		0.0101996	-0.755129	0.361618		-0.344578	-0.402135	0.157636		-0.278455	-2.34537	0.369398
		0.0441325	-0.859661	-1.06125		0.0268607	-0.830596	-0.600226		-0.0893424	-5.63553	-0.42227		-0.209935	-1.16241	0.496471		-0.0971427	-1.24162	-0.151236		0.381583	0.42382	1.88332
		0.212225	-1.93125	-1.67058		0.0802593	-1.14031	-0.867219		-0.205166	-5.55831	0.224414		0.278387	-0.903882	0.295398		0.0197032	-1.8618	-0.070343		0.304315	0.752207	1.90264
		S100A7				PI3				LCN2				FLG				DSG1
		PBS	CS	DXM		PBS	CS	DXM		PBS	CS	DXM		PBS	CS	DXM		PBS	CS	DXM
		-0.040131	0.777648	0.166829		-0.00672656	0.459488	0.0012355		0.352022	-0.212272	1.28074		0.0788859	2.74778	-1.23369		0.0573555	1.75438	0.273405
		0.0266779	0.863546	0.367256		-0.00672656	0.0214699	-0.209013		-0.365475	-0.607298	0.813161		-0.0923391	2.56025	-1.94305		-0.0708086	1.44678	0.0597985
		-0.143102	-0.496399	0.431901		-0.10503	-0.862604	0.180376		0.126987	0.116504	0.845255		0.552717	1.51468	1.23435		0.0613922	1.13008	0.271628
		-0.190823	-0.59184	0.680049		-0.297758	-0.967728	-0.117476		-0.397027	-0.383325	0.40992		0.601638	1.35161	0.565756		-0.391454	0.762675	-0.283749
		0.0137719	-0.212332	-0.000491664		0.00583	-0.76176	-0.578552		0.295355	-0.52196	1.07206		-0.565527	0.732203	0.29574		0.212813	-0.0920085	-0.113863
		0.261919	-0.107347	-0.143654		0.338724	-1.07713	-0.587312		-0.0835479	-0.755751	0.443239		-0.647063	0.242989	0.214204		0.0590156	-0.31416	-0.32747
		-0.211216	-0.515716	0.529046		-0.20474	-0.521691	-0.225101		-0.13728	0.399505	1.42327		0.540146	1.7426	0.508787		-0.274753	0.289536	-0.5099
		-0.33529	-0.544348	0.634032		-0.555155	-0.810783	-0.374027		-0.387195	-0.350238	0.883136		-0.0224505	1.9709	-0.225034		-0.360196	-0.257298	-0.817494
		0.312629	-0.187663	1.14188		0.403901	-0.269296	0.587144		0.329323	-0.0833274	1.72494		-0.516666	1.07801	0.654714		0.335536	0.366624	0.428249
		0.150379	0.16547	1.19914		0.272496	-0.269296	0.394416		0.111655	0.0134137	1.53146		-0.0845266	0.898627	0.825939		0.215916	0.29827	0.0181238
log2 FC expression to PBS control	PSO	IL1B				IL6				CXCL8				IL23A				COX2				DEFB4A
		PBS	CS	DXM		PBS	CS	DXM		PBS	CS	DXM		PBS	CS	DXM		PBS	CS	DXM		PBS	CS	DXM
		-0.0393608	-2.62783	-1.59954		-0.290682	-1.22783	-0.866975		0.338775	-3.19642	-0.862619		-0.0422866	-4.81199	-0.154931		0.0670381	-1.44599	-0.851233		-0.100446	-0.266497	0.20431
		0.00266233	-2.5648	-1.91472		0.253984	-1.44143	-0.503864		-0.375473	-3.20607	-0.563407		0.00558811	-4.67794	-0.38473		-0.103737	-1.87742	-0.896174		0.0637476	-0.237521	0.136701
		0.0501405	-0.484808	-0.0566774		0.32583	-2.05382	-0.458054		0.155021	-4.1915	-1.49875		0.984659	-3.58692	-0.61199		-0.13846	-1.70858	-0.175597		-0.120363	-0.711744	-0.181264
		0.0291289	-0.747453	-0.518932		-0.122718	-2.23538	-0.970681		0.444581	-4.48106	-1.81727		-0.279232	-2.65815	-0.372617		0.0682669	-1.87935	-0.265478		0.130757	-0.827646	-0.413067
		-0.0099421	-1.30434	0.388768		-0.0550612	-1.06583	-1.3012		-0.225691	-3.7471	-2.17156		-0.547433	-1.86497	0.18733		0.242217	-1.36382	-0.319287		-0.269071	-1.45568	-0.989894
		-0.104494	-1.15725	0.199664		-0.183218	-1.82409	-1.38664		-0.409079	-4.15249	-2.59625		-0.193161	-1.86497	-0.243542		-0.20719	-1.53459	-0.319287		0.22351	-1.34944	-1.02853
		-0.679702	-1.89328	-0.848005		0.356927	-1.33241	-0.520134		0.716799	-2.05651	0.0422511		-0.375003	-3.44387	-0.531734		0.208181	-2.10159	-0.89116		-0.625303	-1.48795	-0.372704
		-0.574644	-2.16644	-0.606372		0.121973	-1.35377	-0.69101		-0.219444	-2.79972	-0.0928768		-0.279254	-4.13326	-0.771108		-0.169321	-2.23641	-0.810267		-0.325891	-1.26581	-0.227827
		0.65381	-0.350676	0.16347		-0.377392	-0.267116	-0.784486		-0.265345	-1.02504	0.523647		0.401308	-1.82212	0.554347		0.106718	-0.543489	-0.253341		0.275429	-0.832077	-0.548206
		0.538246	-0.550286	-0.403842		-0.163797	-0.085561	-0.955362		-0.294301	-1.11191	-0.0168648		0.190659	-1.95617	-0.115899		-0.207867	-0.408667	-0.343222		0.613475	-0.696858	-0.33572
		S100A7				PI3				LCN2				FLG				DSG1
		PBS	CS	DXM		PBS	CS	DXM		PBS	CS	DXM		PBS	CS	DXM		PBS	CS	DXM
		0.077092	-0.385801	0.36453		0.0298327	-0.63934	-0.392268		0.0945154	-1.09716	-0.201071		0.214028	-0.489997	-0.243987		0.0158279	-0.261272	0.219187
		-0.11379	-0.0994768	-0.026779		-0.0665312	-0.858349	-0.374748		-0.131214	-1.27452	-0.136577		-0.250726	-0.147547	-0.765816		-0.0525263	-0.184373	-0.011508
		-0.0458228	-0.789399	0.212631		0.0968305	-0.766989	-0.258536		0.516591	-0.523401	-0.196609		0.422898	-0.0101483	0.424734		0.536233	-0.946331	-0.446323
		0.402751	-0.999369	0.107646		0.219476	-1.0736	-0.0220059		0.290861	-1.03935	-0.0756824		0.121216	-0.556438	-0.015559		0.288449	-0.886521	-0.608664
		-0.153099	-0.596979	-0.707839		-0.127554	-0.652034	-0.576854		-0.316507	-0.71222	0.14108		0.297417	1.2801	0.445719		-0.340209	-0.246709	-0.32403
		-0.238996	-0.9692	-0.631486		-0.223918	-0.844762	-0.279001		-0.526112	-1.00244	-0.0927108		-0.876697	1.09257	0.225572		-0.519639	-0.1869	-0.418017
		-0.0704984	-0.877768	-0.0472469		-0.121275	-0.950033	-0.12988		-0.23183	-1.2616	-0.374524		0.59623	-0.100364	-0.340555		-0.0927001	-0.137348	-0.388767
		-0.37591	-0.496003	-0.324027		-0.427887	-1.26541	-0.296327		-0.272139	-2.07584	-0.543821		0.245627	0.013786	-0.275327		-0.306307	-0.248424	-0.320413
		0.158655	-0.561141	0.0448895		0.33542	-0.243565	-0.183445		0.438507	-0.964873	0.274137		-0.264541	0.263539	0.0551607		0.262345	-0.385642	-0.125564
		0.225464	-0.475243	0.140331		0.151452	-0.84803	-0.376173		0.00317229	-1.27928	0.0806544		-0.639606	-0.038143	-0.0997571		0.0743714	-0.308743	-0.219551

## Sheet: Figure 6c
	SUPPLEMENTARY data
	Bilayered skin equivalent mimicking psoriasis as predictive tool for preclinical treatment studies
	Figure 6c: LDH release
	PHYS					PSO
fold LDH release to untreated control (CTRL)	CTRL	ADM	BMM	ADM + BMM		CTRL	ADM	BMM	ADM + BMM
	0.79609	1.02786	1.02923	1.1122		0.8941	0.89593	1.03377	0.93637
	0.94832	0.97917	1.0834	1.18419		0.99977	0.8702	1.04847	1.01447
	1.1218	0.90032	1.08477	0.95312		0.91799	0.84356	1.02182	1.33425
	1.10877	0.90032	1.06694	0.9874		0.95382	0.83896	1.12015	1.3756
	0.79609	1.02923	0.97721	0.86834		1.03653	0.8895	0.91799	1.2589
	0.94832	1.06008	1.01436	0.88735		1.09074	0.91523	0.93361	1.27636
	1.1122	0.99426	0.78021	0.92278		1.03193	0.88674	1.23501	0.95318
	1.16842	1.02237	0.81477	0.94179		1.07512	0.89134	1.30301	1.00881

## Sheet: Figure 7a
	SUPPLEMENTARY data
	Bilayered skin equivalent mimicking psoriasis as predictive tool for preclinical treatment studies
	Figure 7a: cytokine secretion (ELISA)
fold IL-6 secretion to PHYS control	PHYS	PSO					fold IL-8 secretion to PHYS control	PHYS	PSO
	CTRL	CTRL	ADM	BMM	ADM + BMM			CTRL	CTRL	ADM	BMM	ADM + BMM
	0.77068	9.86472	1.55173	2.83875	-0.29946			0.57331	9.34631	2.39946	3.09284	1.29223
	0.87042	11.603	5.5175	6.33884	1.15917			0.55842	8.77803	2.45806	2.76293	1.21933
	0.99646	12.8232	8.28676	13.988	2.23604			0.85196	7.39585	5.26837	5.25829	0.87422
	1.34822	14.3626	9.12869	13.7207	2.01881			1.18757	7.32143	5.19997	5.11093	0.92806
	0.86048	7.71263	8.55892	13.0921	3.19497			1.00139	5.54274	5.01824	6.16429	1.08174
	0.83283	8.23047	9.14702	12.7778	2.87295			0.98401	5.42531	5.43248	7.08151	1.07709
	1.15461	9.5511	6.88558	6.0711	2.36599			1.2931	6.53829	3.87197	3.5498	1.42153
	1.16631	10.0369	8.71525	6.87091	2.57642			1.55025	7.41714	4.3371	3.43668	1.52666

## Sheet: Figure 8
	SUPPLEMENTARY data
	Bilayered skin equivalent mimicking psoriasis as predictive tool for preclinical treatment studies
	Figure 8: mRNA expression
		DEFB4A						S100A7						PI3
	log2 FC expression to PSO control	PHYS	PSO					PHYS	PSO					PHYS	PSO
		CTRL	CTRL	ADM	BMM	ADM + BMM		CTRL	CTRL	ADM	BMM	ADM + BMM		CTRL	CTRL	ADM	BMM	ADM + BMM
		-4.37408	-0.19312	-0.73546	-1.85955	-1.50361		-1.15004	-0.06859	-0.41113	-1.00057	-0.75488		-0.98619	0.01634	-0.28074	-0.79411	-0.07651
		-4.35477	0.1739	-0.3781	-1.84989	-1.3684		-1.42682	0.26545	-0.18207	-1.01012	-0.89804		-1.43297	-0.12383	-0.00917	-0.80287	-0.40064
		-3.82064	-0.16265	-0.68292	-2.12571	-2.74975		-1.35162	-0.12093	-0.26727	-1.36035	-1.15244		-1.13396	0.13238	-0.36566	-0.75681	-0.64992
		-3.4826	0.14642	-0.46078	-1.77801	-2.50828		-1.48524	-0.11138	-0.60131	-1.30308	-0.80885		-1.3442	-0.06034	-0.4007	-0.89698	-0.61488
		LCN2						CXCL1						IL1B
	log2 FC expression to PSO control	PHYS	PSO					PHYS	PSO					PHYS	PSO
		CTRL	CTRL	ADM	BMM	ADM + BMM		CTRL	CTRL	ADM	BMM	ADM + BMM		CTRL	CTRL	ADM	BMM	ADM + BMM
		-3.58002	0.07124	-1.28978	-1.40748	-1.28623		-2.49226	0.08979	-0.98486	-1.06514	-1.8049		-1.03914	0.28938	-0.68675	-0.19143	-0.42687
		-4.19272	-0.55758	-1.74124	-2.1411	-1.59257		-2.21798	0.1155	-0.82201	-1.21085	-1.32491		-1.3333	0.29989	-0.76029	-0.21245	-0.93114
		-3.38016	0.36249	-0.71428	-1.27726	-2.78991		-2.28446	-0.06466	-0.10578	-1.04819	-2.32556		-0.07393	-0.25983	-0.42511	0.01211	-0.66581
		-3.63814	0.08839	-1.0045	-1.52717	-2.63674		-2.3616	-0.17608	-0.12292	-1.04819	-2.10271		-0.27354	-0.36489	-0.9504	-0.05092	-0.58176
		FLG						KRT10						CLDN1
	log2 FC expression to PSO control	PHYS	PSO					PHYS	PSO					PHYS	PSO
		CTRL	CTRL	ADM	BMM	ADM + BMM		CTRL	CTRL	ADM	BMM	ADM + BMM		CTRL	CTRL	ADM	BMM	ADM + BMM
		5.81276	0.03519	0.22972	-0.18886	2.12269		0.43692	0.16051	-0.49846	0.24841	1.17006		1.11863	0.38004	-0.30354	0.80681	0.53953
		5.854	-0.01429	0.7163	-0.27133	2.32887		0.22692	0.000511187	-0.62846	0.42841	1.18006		1.03811	-0.04937	-0.48246	1.11992	0.91527
		4.00654	0.20274	1.06441	1.61284	0.23334		0.68047	0.08176	-0.33363	0.59678	-0.11203		0.47316	0.06296	-0.68817	0.4268	0.85048
		4.01479	-0.2591	1.07265	1.92623	0.45601		1.11047	-0.27824	-0.25363	0.71678	-0.04203		0.2674	-0.42907	-0.64344	0.71307	0.6805
		DSG1						TJP1
	log2 FC expression to PSO control	PHYS	PSO					PHYS	PSO
		CTRL	CTRL	ADM	BMM	ADM + BMM		CTRL	CTRL	ADM	BMM	ADM + BMM
		1.50709	0.00999	-0.09513	0.70396	0.96592		0.79138	-0.10592	0.14395	0.41391	0.53925
		1.24222	-0.20362	-0.59069	0.79795	0.84631		1.42274	0.02035	-0.25429	0.71502	0.39355
		1.06127	0.08763	-0.36466	0.59234	0.36839		-0.07338	-0.3489	-0.08322	0.59368	-0.24481
		0.77077	0.07055	-0.74061	0.41291	0.41111		0.24715	0.39902	-0.04437	0.26343	0.01745

## Sheet: Supplementary Figure 1a
	SUPPLEMENTARY data
	Bilayered skin equivalent mimicking psoriasis as predictive tool for preclinical treatment studies
	Supplementary Figure1a: LDH release
	PHYS			PSO
fold LDH release to PBC control	PBS	vehicle		PBS	vehicle
	1.06498	1.04101		0.95696	0.99241
	1.01956	1.02965		1.00253	1.00591
	0.97287	1.01703		1.02278	1.00928
	0.94259	1.01073		1.01772	1.01941
	0.93268	1.02463		0.91037	0.93235
	1.06864	1.01544		0.95206	1.02255
	0.99704	1.00558		1.07031	1.02407
	1.00164	1.04433		1.06727	1.03998
	0.90523	0.99618		1.04308	1.01246
	0.99069	1.00778		0.95336	1.03809
	1.04197	0.96078		0.99395	1.00249
	1.06211	0.99618		1.00961	1.02599

## Sheet: Supplementary Figure 1b
	SUPPLEMENTARY data
	Bilayered skin equivalent mimicking psoriasis as predictive tool for preclinical treatment studies
	Supplementary Figure 1b: cytokine secretion (ELISA)
	PHYS			PSO
fold IL-6 secretion to PBS control	PBS	vehicle		PBS	vehicle
	0.88049	0.79647		1.04926	1.14548
	1.22592	0.82477		1.00767	1.12377
	0.94255	0.7878		0.99128	0.97038
	0.95104	0.73118		0.95179	1.02075
	0.92908	0.98257		0.71262	0.76957
	0.98595	0.97223		0.75104	0.74681
	0.96384	0.72743		1.68501	0.82788
	0.96104	0.77936		1.65535	0.81898
	1.10583	1.35459		0.93951	1.75559
	1.30937	1.2767		0.9801	1.80752
	0.87315	0.66207		0.61675	0.70833
	0.87173	0.69856		0.65962	0.72468
	PHYS			PSO
fold IL-8 secretion to PBS control	PBS	vehicle		PBS	vehicle
	1.39723	1.14411		1.2077	0.64319
	1.34088	1.11564		1.24242	0.66491
	0.62756	0.78886		0.78235	0.6756
	0.63433	0.85368		0.76753	0.72819
	0.83183	0.78962		0.56394	1.15093
	0.85046	0.83567		0.55925	1.16497
	0.98527	0.90395		1.45856	0.98245
	0.95	0.80963		1.40898	0.96501
	1.05147	1.97064		0.97545	1.50895
	1.01235	2.08355		0.92155	1.38265
	1.19149	0.54684		1.10561	1.46364
	1.12712	0.60395		1.00668	1.37371

[truncated: 4 more sheets: Supplemenatry Figure 1c, Supplementary Figure 3b, Supplementary Figure 4a, Supplementary Figure 5]
